# Supplementary material for: Thymic Stromal Lymphopoietin (TSLP) Is Cleaved by Human Mast Cell Tryptase and Chymase
Source: Int J Mol Sci. 2024 Apr 5;25(7):4049. doi: 10.3390/ijms25074049 (PMC11012384; doi:10.3390/ijms25074049)
Supplement: Supplementary file 1 [file ijms-25-04049-s001.zip]

Archive with 1 entries (1 files):
- ijms-2907178-supplementary.pdf
